# Supplementary material for: Predictors of 90-Day Mortality and the Association of Reperfusion Therapy with 90-Day Mortality in Intermediate-High and High-Risk Pulmonary Embolism: A Real-World Multidisciplinary Cohort Study
Source: Life (Basel). 2026 Jul 17;16(7):1189. doi: 10.3390/life16071189 (PMC13412475; doi:10.3390/life16071189)
Supplement: Supplementary file 1 [file life-16-01189-s001.zip]

Archive with 1 entries (1 files):
- life-4403886-supplementary.pdf
